# Supplementary material for: Investigating the Molecular Mechanism of H3B-8800: A Splicing Modulator Inducing Preferential Lethality in Spliceosome-Mutant Cancers
Source: Int J Mol Sci. 2021 Oct 18;22(20):11222. doi: 10.3390/ijms222011222 (PMC8540225; doi:10.3390/ijms222011222)
Supplement: Supplementary file 1 [file ijms-22-11222-s001.zip]

Archive with 1 entries (1 files):
- ijms-1383090-supplementary.pdf
